# Supplementary material for: Occurrence, Sources, and Ecological Risks of Organochlorine Pesticides in Sediments of Typical Plateau Lakes, Southwest China
Source: Toxics. 2026 Jun 25;14(7):556. doi: 10.3390/toxics14070556 (PMC13416866; doi:10.3390/toxics14070556)
Supplement: Supplementary file 1 [file toxics-14-00556-s001.zip]

Archive with 1 entries (1 files):
- toxics-4346398-supplementary.pdf
